# Supplementary material for: CRISPR-Cas12a exhibits metal-dependent specificity switching
Source: Nucleic Acids Res. 2024 Jul 18;52(16):9343–59. doi: 10.1093/nar/gkae613 (PMC11381342; doi:10.1093/nar/gkae613)
Supplement: gkae613_Supplemental_Files [file gkae613_supplemental_files.zip]

Archive with 3 entries (3 files):
- Cas12a_metal_manuscript_SI.pdf
- Supplementary_Data_1.zip
- Supplementary_Data_2.xlsx
